# Supplementary material for: Development of a Sampling and Storage Protocol of Extracellular Vesicles (EVs)—Establishment of the First EV Biobank for Polytraumatized Patients
Source: Int J Mol Sci. 2024 May 22;25(11):5645. doi: 10.3390/ijms25115645 (PMC11172154; doi:10.3390/ijms25115645)
Supplement: Supplementary file 1 [file ijms-25-05645-s001.zip]

Archive with 1 entries (1 files):
- ijms-2951781-supplementary.pdf
